# Supplementary material for: Taxonomy of the Nacerdes (Xanthochroa) carniolica species-group from China (Coleoptera, Oedemeridae, Nacerdini)
Source: Zookeys. 2014 Jul 17;(426):111–8. doi: 10.3897/zookeys.426.7449 (PMC4137293; doi:10.3897/zookeys.426.7449)
Supplement: XML Treatment for Nacerdes (Xanthochroa) arcuata [file zookeys.426.7449-treatment1.xml]

<!DOCTYPE tp:taxon-treatment
  PUBLIC "-//TaxonX//DTD Taxonomic Treatment Publishing DTD v0 20100105//EN" "tax-treatment-NSO.dtd">
<tp:taxon-treatment xmlns:tp="http://www.plazi.org/taxpub"><tp:treatment-meta><kwd-group><label>Taxon classification</label><kwd><named-content content-type="kingdom">Animalia</named-content></kwd><kwd><named-content content-type="order">Coleoptera</named-content></kwd><kwd><named-content content-type="family">Oedemeridae</named-content></kwd></kwd-group><mixed-citation publication-type="journal"><person-group><name><surname>Tian</surname><given-names>Ying</given-names></name><name><surname>Ren</surname><given-names>Guo-Dong</given-names></name><name><surname>Li</surname><given-names>Qiang</given-names></name></person-group><article-title>Taxonomy of the <italic>Nacerdes</italic> (<italic>Xanthochroa</italic>) <italic>carniolica</italic> species-group from China (Coleoptera, Oedemeridae, Nacerdini)</article-title><source>Zookeys</source><day>17</day><month>7</month><year>2014</year><volume>2014</volume><issue>426</issue><fpage>111</fpage><lpage>118</lpage><pub-id pub-id-type="doi">10.3897/zookeys.426.7449</pub-id></mixed-citation></tp:treatment-meta><tp:nomenclature><tp:taxon-name>
                            <tp:taxon-name-part taxon-name-part-type="genus">Nacerdes</tp:taxon-name-part>
                            (<tp:taxon-name-part taxon-name-part-type="subgenus">Xanthochroa</tp:taxon-name-part>)
                            <tp:taxon-name-part taxon-name-part-type="species">arcuata</tp:taxon-name-part>
                            <object-id xmlns:xlink="http://www.w3.org/1999/xlink" content-type="zoobank" xlink:type="simple">http://zoobank.org/0DB5A33D-0E46-4DE4-A339-4A529FDBF566</object-id>
                        </tp:taxon-name><tp:taxon-status xmlns:xlink="http://www.w3.org/1999/xlink" xlink:type="simple">sp. n.</tp:taxon-status><xref ref-type="fig" rid="F2">Figs 2–3</xref><xref ref-type="fig" rid="F2">, 5</xref><xref ref-type="fig" rid="F3">–11</xref></tp:nomenclature><tp:treatment-sec sec-type="Type material"><title>Type material.</title><p>Holotype: male (MHBU): China, Anhui Province, She County, Qingliangfeng N. R., alt. 320 m, <named-content xmlns:xlink="http://www.w3.org/1999/xlink" content-type="dwc:verbatimCoordinates" xlink:type="simple">30°02'17.37"N, 118°50'1.72"E</named-content>, 5–9.vi. 2013, Ji-Shan Xu &amp; Cai-Xia Yuan leg. Paratypes: 2 ♂♂, 8 ♀♀ (MHBU), same data as holotype.</p></tp:treatment-sec><tp:treatment-sec sec-type="Diagnosis"><title>Diagnosis.</title><p>This new species belongs to the <italic><tp:taxon-name>Nacerdes (Xanthochroa) carniolica</tp:taxon-name></italic> species-group as defined by <xref ref-type="bibr" rid="B14">Švihla (1998)</xref> according to the shape of the aedeagus, it is similar to <italic><tp:taxon-name>Nacerdes (Xanthochroa) hiromichii</tp:taxon-name></italic> Švihla, 2004, but can be distinguished from the latter by its smaller body, black head, basal 2/3 of each femur saffron yellow, the rest of each leg sepia to black, and the different shape of aedeagal apicale.</p></tp:treatment-sec><tp:treatment-sec sec-type="Etymology"><title>Etymology.</title><p>The specific name is derived from the Latin adjective <italic>arcuatus</italic>, meaning arched, referring to the characteristic shape of aedeagus in this species.</p></tp:treatment-sec><tp:treatment-sec sec-type="Description"><title>Description.</title><p>Body length 10.3−12.7 mm, body width 2.1−2.7 mm. Head black, maxillary palpi sepia to black. Antennae black, antennomeres gradually lightening to sepia. Basal 2/3 of femora saffron yellow, terminal portion of femora, tibiae and tarsi sepia to black. Pronotum, abdomen and elytra saffron yellow to terra-cotta, apex of each elytron black with dark blue metallic tinge.</p><p><bold>Male</bold> (<xref ref-type="fig" rid="F2">Fig. 2</xref>). Eyes large, protruding, head across eyes slightly wider than pronotum, frons between eyes 1.8 times as wide as length of antennomere II. Maxillary palp as in <xref ref-type="fig" rid="F2">Fig. 5</xref>. Antennae slightly exceed 1/2 of elytral length, antennomere I more than twice as long as antennomere II, as long as antennomere III, dorsal surface of head and pronotum finely and sparsely punctate and yellow pubescence. Pronotum moderately longer than wide, slightly cordiform, both anterior and posterior pronotal depressions slightly to moderately developed, anterior margin straight, anterior corners rounded, lateral margins moderately sinuate, posterior corners obtuse, posterior margin moderately straight. Elytra nearly parallel-sided, matt, only their dark blue apex lustrous, elytra about four times longer than wide, elytral nervation developed. Both pygidium and last sternite subtriangular, pygidium rounded apically, last sternite incised to 2/3 of its length as in <xref ref-type="fig" rid="F2">Fig. 8</xref>, projections of urite VIII as in <xref ref-type="fig" rid="F2">Fig. 6</xref>. Tegmen (<xref ref-type="fig" rid="F2">Fig. 7</xref>) slightly longer than half of aedeagus, aedeagal apicale as in <xref ref-type="fig" rid="F3">Figs 10–11</xref>.</p><fig id="F2" position="float" orientation="portrait"><label>Figures 2–9.</label><caption><p><italic><tp:taxon-name>Nacerdes (Xanthochroa) arcuata</tp:taxon-name></italic> sp. n. (2–3, 5–9) and <italic><tp:taxon-name>Nacerdes (Xanthochroa) potanini</tp:taxon-name></italic> (4). <bold>2</bold> Habitus, male <bold>3</bold> Habitus, female <bold>4</bold> Habitus, female <bold>5</bold> Maxillary palp <bold>6</bold> Projections of urite VIII <bold>7</bold> Tegmen in dorsal view <bold>8</bold> Last sternite, male <bold>9</bold> Last sternite, female. Scale bars = 0.5 mm.</p></caption><graphic xmlns:xlink="http://www.w3.org/1999/xlink" xlink:href="zookeys-426-111-g002.jpg" position="float" orientation="portrait" xlink:type="simple"/></fig><fig id="F3" position="float" orientation="portrait"><label>Figures 10–13.</label><caption><p>Aedeagal apicale. <bold>10</bold> <italic><tp:taxon-name>Nacerdes (Xanthochroa) arcuata</tp:taxon-name></italic> sp. n. in lateral view <bold>11</bold> <italic><tp:taxon-name>Nacerdes (Xanthochroa) arcuata</tp:taxon-name></italic> sp. n. in dorsal view <bold>12</bold> <italic><tp:taxon-name>Nacerdes (Xanthochroa) hiromichii</tp:taxon-name></italic> in lateral view <bold>13</bold> <italic><tp:taxon-name>Nacerdes (Xanthochroa) hiromichii</tp:taxon-name></italic> in dorsal view; (Figures 12–13 from <xref ref-type="bibr" rid="B14">Švihla 1998</xref>). Scale bars = 0.5 mm.</p></caption><graphic xmlns:xlink="http://www.w3.org/1999/xlink" xlink:href="zookeys-426-111-g003.jpg" position="float" orientation="portrait" xlink:type="simple"/></fig><p><bold>Female</bold> (<xref ref-type="fig" rid="F2">Fig. 3</xref>). Head across eyes as wide as pronotum, frons between eyes twice as wide as length of antennomere II, antennae almost reach elytral midlength, pronotum as long as wide, last abdominal segments as in <xref ref-type="fig" rid="F2">Fig. 9</xref>.</p></tp:treatment-sec><tp:treatment-sec sec-type="Distribution"><title>Distribution.</title><p>China: Anhui.</p><!--PageBreak--><!--PageBreak--></tp:treatment-sec><ref-list><ref id="B14"><mixed-citation xmlns:xlink="http://www.w3.org/1999/xlink" xlink:type="simple"><person-group><name name-style="western"><surname>Švihla</surname><given-names>V</given-names></name></person-group> (<year>1998</year>) <article-title>Revision of <italic>Nacerdes</italic> subgenera <italic>Xanthochroa</italic> and <italic>Asiochroa</italic> subgen. n. (Coleoptera: Oedemeridae) from Western and Southern China and adjacent regions.</article-title><source>Folia Heyrovskyana</source><volume>6</volume>(<issue>2</issue>): <fpage>49</fpage>–<lpage>71</lpage>.</mixed-citation></ref></ref-list></tp:taxon-treatment>
