# Supplementary material for: Taxonomy of the Nacerdes (Xanthochroa) carniolica species-group from China (Coleoptera, Oedemeridae, Nacerdini)
Source: Zookeys. 2014 Jul 17;(426):111–8. doi: 10.3897/zookeys.426.7449 (PMC4137293; doi:10.3897/zookeys.426.7449)
Supplement: XML Treatment for Nacerdes (Xanthochroa) hiromichii [file zookeys.426.7449-treatment2.xml]

<!DOCTYPE tp:taxon-treatment
  PUBLIC "-//TaxonX//DTD Taxonomic Treatment Publishing DTD v0 20100105//EN" "tax-treatment-NSO.dtd">
<tp:taxon-treatment xmlns:tp="http://www.plazi.org/taxpub"><tp:treatment-meta><kwd-group><label>Taxon classification</label><kwd><named-content content-type="kingdom">Animalia</named-content></kwd><kwd><named-content content-type="order">Coleoptera</named-content></kwd><kwd><named-content content-type="family">Oedemeridae</named-content></kwd></kwd-group><mixed-citation publication-type="journal"><person-group><name><surname>Tian</surname><given-names>Ying</given-names></name><name><surname>Ren</surname><given-names>Guo-Dong</given-names></name><name><surname>Li</surname><given-names>Qiang</given-names></name></person-group><article-title>Taxonomy of the <italic>Nacerdes</italic> (<italic>Xanthochroa</italic>) <italic>carniolica</italic> species-group from China (Coleoptera, Oedemeridae, Nacerdini)</article-title><source>Zookeys</source><day>17</day><month>7</month><year>2014</year><volume>2014</volume><issue>426</issue><fpage>111</fpage><lpage>118</lpage><pub-id pub-id-type="doi">10.3897/zookeys.426.7449</pub-id></mixed-citation></tp:treatment-meta><tp:nomenclature><tp:taxon-name>
                            <tp:taxon-name-part taxon-name-part-type="genus">Nacerdes</tp:taxon-name-part>
                            (<tp:taxon-name-part taxon-name-part-type="subgenus">Xanthochroa</tp:taxon-name-part>)
                            <tp:taxon-name-part taxon-name-part-type="species">hiromichii</tp:taxon-name-part>
                        </tp:taxon-name><tp:taxon-authority>Švihla, 2004</tp:taxon-authority><xref ref-type="fig" rid="F3">Figs 12–13</xref><tp:nomenclature-citation-list><tp:nomenclature-citation><tp:taxon-name>Xanthochroa apicalis</tp:taxon-name><comment> Kôno, 1932: 141.</comment></tp:nomenclature-citation><tp:nomenclature-citation><tp:taxon-name>Nacerdes (Xanthochroa) apicalis</tp:taxon-name><comment> Švihla, 1998: 53.</comment></tp:nomenclature-citation><tp:nomenclature-citation><tp:taxon-name>Nacerdes (Xanthochroa) hiromichii</tp:taxon-name><comment> Švihla, 2004: 72; <xref ref-type="bibr" rid="B20">Švihla 2008</xref>: 364.</comment></tp:nomenclature-citation></tp:nomenclature-citation-list></tp:nomenclature><tp:treatment-sec sec-type="Distribution"><title>Distribution.</title><p>China: Taiwan.</p></tp:treatment-sec><tp:treatment-sec><!--Section generated to contain objects referenced in tp:taxon-treatment.--><fig id="F3" position="float" orientation="portrait"><label>Figures 10–13.</label><caption><p>Aedeagal apicale. <bold>10</bold> <italic><tp:taxon-name>Nacerdes (Xanthochroa) arcuata</tp:taxon-name></italic> sp. n. in lateral view <bold>11</bold> <italic><tp:taxon-name>Nacerdes (Xanthochroa) arcuata</tp:taxon-name></italic> sp. n. in dorsal view <bold>12</bold> <italic><tp:taxon-name>Nacerdes (Xanthochroa) hiromichii</tp:taxon-name></italic> in lateral view <bold>13</bold> <italic><tp:taxon-name>Nacerdes (Xanthochroa) hiromichii</tp:taxon-name></italic> in dorsal view; (Figures 12–13 from <xref ref-type="bibr" rid="B14">Švihla 1998</xref>). Scale bars = 0.5 mm.</p></caption><graphic xmlns:xlink="http://www.w3.org/1999/xlink" xlink:href="zookeys-426-111-g003.jpg" position="float" orientation="portrait" xlink:type="simple"/></fig></tp:treatment-sec><ref-list><ref id="B14"><mixed-citation xmlns:xlink="http://www.w3.org/1999/xlink" xlink:type="simple"><person-group><name name-style="western"><surname>Švihla</surname><given-names>V</given-names></name></person-group> (<year>1998</year>) <article-title>Revision of <italic>Nacerdes</italic> subgenera <italic>Xanthochroa</italic> and <italic>Asiochroa</italic> subgen. n. (Coleoptera: Oedemeridae) from Western and Southern China and adjacent regions.</article-title><source>Folia Heyrovskyana</source><volume>6</volume>(<issue>2</issue>): <fpage>49</fpage>–<lpage>71</lpage>.</mixed-citation></ref><ref id="B20"><mixed-citation xmlns:xlink="http://www.w3.org/1999/xlink" xlink:type="simple"><person-group><name name-style="western"><surname>Švihla</surname><given-names>V</given-names></name></person-group> (<year>2008</year>) <chapter-title>Oedemeridae.</chapter-title> In: <person-group><name name-style="western"><surname>Löbl</surname><given-names>I</given-names></name><name name-style="western"><surname>Smetana</surname><given-names>A</given-names></name></person-group> (<role>Eds</role>) <source>Catalogue of Palaearctic Coleoptera</source>, <volume>Volume 5. Tenebrionoidea</volume>. <publisher-name>Apollo Books</publisher-name>, <publisher-loc>Stenstrup</publisher-loc>, <fpage>353</fpage>–<lpage>369</lpage>.</mixed-citation></ref></ref-list></tp:taxon-treatment>
