# Supplementary material for: Taxonomy of the Nacerdes (Xanthochroa) carniolica species-group from China (Coleoptera, Oedemeridae, Nacerdini)
Source: Zookeys. 2014 Jul 17;(426):111–8. doi: 10.3897/zookeys.426.7449 (PMC4137293; doi:10.3897/zookeys.426.7449)
Supplement: XML Treatment for Nacerdes (Xanthochroa) potanini [file zookeys.426.7449-treatment3.xml]

<!DOCTYPE tp:taxon-treatment
  PUBLIC "-//TaxonX//DTD Taxonomic Treatment Publishing DTD v0 20100105//EN" "tax-treatment-NSO.dtd">
<tp:taxon-treatment xmlns:tp="http://www.plazi.org/taxpub"><tp:treatment-meta><kwd-group><label>Taxon classification</label><kwd><named-content content-type="kingdom">Animalia</named-content></kwd><kwd><named-content content-type="order">Coleoptera</named-content></kwd><kwd><named-content content-type="family">Oedemeridae</named-content></kwd></kwd-group><mixed-citation publication-type="journal"><person-group><name><surname>Tian</surname><given-names>Ying</given-names></name><name><surname>Ren</surname><given-names>Guo-Dong</given-names></name><name><surname>Li</surname><given-names>Qiang</given-names></name></person-group><article-title>Taxonomy of the <italic>Nacerdes</italic> (<italic>Xanthochroa</italic>) <italic>carniolica</italic> species-group from China (Coleoptera, Oedemeridae, Nacerdini)</article-title><source>Zookeys</source><day>17</day><month>7</month><year>2014</year><volume>2014</volume><issue>426</issue><fpage>111</fpage><lpage>118</lpage><pub-id pub-id-type="doi">10.3897/zookeys.426.7449</pub-id></mixed-citation></tp:treatment-meta><tp:nomenclature><tp:taxon-name>
                            <tp:taxon-name-part taxon-name-part-type="genus">Nacerdes</tp:taxon-name-part>
                            (<tp:taxon-name-part taxon-name-part-type="subgenus">Xanthochroa</tp:taxon-name-part>)
                            <tp:taxon-name-part taxon-name-part-type="species">potanini</tp:taxon-name-part>
                        </tp:taxon-name><tp:taxon-authority>Ganglbauer, 1890</tp:taxon-authority><xref ref-type="fig" rid="F2">Fig. 4</xref><tp:nomenclature-citation-list><tp:nomenclature-citation><tp:taxon-name>Xanthochroa potanini</tp:taxon-name><comment> Ganglbauer, 1890: 36</comment></tp:nomenclature-citation><tp:nomenclature-citation><tp:taxon-name>Nacerdes (Xanthochroa) potanini</tp:taxon-name><comment> Švihla, 1998: 54; <xref ref-type="bibr" rid="B20">Švihla 2008</xref>: 364.</comment></tp:nomenclature-citation></tp:nomenclature-citation-list></tp:nomenclature><tp:treatment-sec sec-type="Material examined"><title>Material examined.</title><p>1♀ (MHBU): China, Gansu, Wen County, Huangtuling, alt. 1,505 m, <named-content xmlns:xlink="http://www.w3.org/1999/xlink" content-type="dwc:verbatimCoordinates" xlink:type="simple">33°00'14.85"N, 105°00'41.55"E</named-content>, 8.vii.2003, Yi-Bin Ba &amp; Yang Yu leg.; 4 ♀♀ (MHBU): China, Sichuan, Jiuzhaigou, alt. 2,457 m, <named-content xmlns:xlink="http://www.w3.org/1999/xlink" content-type="dwc:verbatimCoordinates" xlink:type="simple">33°15'35.46"N, 103°55'06.40"E</named-content>, 7–15.viii.2002, Ming Bai &amp; Jian-Feng Wang leg.</p></tp:treatment-sec><tp:treatment-sec sec-type="Distribution"><title>Distribution.</title><p>China: Sichuan, Gansu.</p></tp:treatment-sec><tp:treatment-sec><!--Section generated to contain objects referenced in tp:taxon-treatment.--><fig id="F2" position="float" orientation="portrait"><label>Figures 2–9.</label><caption><p><italic><tp:taxon-name>Nacerdes (Xanthochroa) arcuata</tp:taxon-name></italic> sp. n. (2–3, 5–9) and <italic><tp:taxon-name>Nacerdes (Xanthochroa) potanini</tp:taxon-name></italic> (4). <bold>2</bold> Habitus, male <bold>3</bold> Habitus, female <bold>4</bold> Habitus, female <bold>5</bold> Maxillary palp <bold>6</bold> Projections of urite VIII <bold>7</bold> Tegmen in dorsal view <bold>8</bold> Last sternite, male <bold>9</bold> Last sternite, female. Scale bars = 0.5 mm.</p></caption><graphic xmlns:xlink="http://www.w3.org/1999/xlink" xlink:href="zookeys-426-111-g002.jpg" position="float" orientation="portrait" xlink:type="simple"/></fig></tp:treatment-sec><ref-list><ref id="B20"><mixed-citation xmlns:xlink="http://www.w3.org/1999/xlink" xlink:type="simple"><person-group><name name-style="western"><surname>Švihla</surname><given-names>V</given-names></name></person-group> (<year>2008</year>) <chapter-title>Oedemeridae.</chapter-title> In: <person-group><name name-style="western"><surname>Löbl</surname><given-names>I</given-names></name><name name-style="western"><surname>Smetana</surname><given-names>A</given-names></name></person-group> (<role>Eds</role>) <source>Catalogue of Palaearctic Coleoptera</source>, <volume>Volume 5. Tenebrionoidea</volume>. <publisher-name>Apollo Books</publisher-name>, <publisher-loc>Stenstrup</publisher-loc>, <fpage>353</fpage>–<lpage>369</lpage>.</mixed-citation></ref></ref-list></tp:taxon-treatment>
